# Supplementary material for: Correction to “Mapping Microplastic Movement: A Phase Diagram to Predict Nonbuoyant Microplastic Modes of Transport at the Particle Scale”
Source: Environ Sci Technol. 2026 May 23;60(22):16339. doi: 10.1021/acs.est.6c05935 (PMC13262037; doi:10.1021/acs.est.6c05935)
Supplement: Supplementary file 1 [file es6c05935_si_001.xlsx]

## Sheet: Full_Data_Set
Flow_ID	U (m/s)	U* (m/s)	H(m)		Shape - discriptive	shape	material_ID	Density (g/cm3)	a (mm)	b (mm)	c (mm)	Dsph (mm)	Dn (mm)	Deq (m)	Dmean (mm)	Vp (mm)	Asph (mm)	Ap (mm)	CD (-)	Flatness (-)	CSF (-)	Aspect ratio (-)	Elongation (-)	Sphericity(-)	Ws (m/s)	U* /Ws (-)	D_nor	R	Re_p	GroupCount	Up (mm/s)	std_Up	Vp (mm/s)	std_Vp	Uz (mm/s)	std_Uz	transport velocity (mm/s)	std_total_Velocity	X (mm)	std_X	Z (mm)	std_Z	y (mm)	std_Y	ws stocks	Up/U	z/deq	mean_Rollings	std_Rollings
3	0.31	0.018	0.243	243	Fibers	Fibers	CoPA_1	1.101	5	1	1	1.96	1.71	0.001	2.33	3.93	11.91	17.27	1.54	1	0.45	0.2	0.2	0.69	0.0293	0.614	7.9635	0.101	29.3	1640	98.127	63.74	-4.85085	40.5003	12.8143	124.491	105.49	65.0105	188.811	101.812	4.62759	2.27844	150.096	30.082	0.0364906	0.317	4.63	3.067	1.09215
2	0.47	0.051	0.23	230	Fibers	Fibers	CoPA_1	1.101	5	1	1	1.96	1.71	0.001	2.33	3.93	11.91	17.27	1.54	1	0.45	0.2	0.2	0.69	0.0293	1.741	7.9635	0.101	29.3	1064	185.131	69.4954	-0.679049	48.4584	4.5237	146.097	192.487	66.3188	186.942	95.54	7.08144	3.48746	125.267	21.494	0.0233956	0.394	7.08	0.768	0.367478
1	0.83	0.103	0.174	174	Fibers	Fibers	CoPA_1	1.101	5	1	1	1.96	1.71	0.001	2.33	3.93	11.91	17.27	1.54	1	0.45	0.2	0.2	0.69	0.0293	3.515	7.9635	0.101	29.3	320	492.868	146.606	0.893296	50.287	-24.1456	116.864	495.629	145.894	217.268	82.1283	13.0893	8.88227	147.695	29.8121	0.0282781	0.594	13.09	0.11	0.193735
3	0.31	0.018	0.243	243	Fibers	Fibers	CoPA_2	1.101	3	1	1	1.65	1.44	0.001	1.67	2.36	8.44	10.99	1.65	1	0.58	0.33	0.33	0.77	0.0283	0.636	6.7061	0.101	28.3	1931	99.2596	53.0665	-3.09466	35.4236	9.1958	109.697	105.441	53.0522	193.89	100.064	4.54589	2.39354	153.078	19.8867	0.0197323	0.32	4.55	2.224	1.02791
2	0.47	0.051	0.23	230	Fibers	Fibers	CoPA_2	1.101	3	1	1	1.65	1.44	0.001	1.67	2.36	8.44	10.99	1.65	1	0.58	0.33	0.33	0.77	0.0283	1.802	6.7061	0.101	28.3	1349	190.819	68.1975	-1.21289	35.8343	0.588089	89.4429	194.588	66.9531	196.186	96.8233	5.4856	2.80448	155.94	32.8816	0.0508423	0.406	5.49	0.592	0.459971
1	0.83	0.103	0.174	174	Fibers	Fibers	CoPA_2	1.101	3	1	1	1.65	1.44	0.001	1.67	2.36	8.44	10.99	1.65	1	0.58	0.33	0.33	0.77	0.0283	3.64	6.7061	0.101	28.3	392	412.311	138.927	2.03189	55.1993	-21.4904	109.905	416.145	138.445	201.748	86.6218	7.99799	6.2368	135.814	46.1359	0.0447019	0.497	8	0.178	0.18796
3	0.31	0.018	0.243	243	Fibers	Fibers	CoPA_3	1.101	2	1	1	1.44	1.26	0.001	1.33	1.57	6.43	7.85	1.73	1	0.71	0.5	0.5	0.82	0.0276	0.652	5.8678	0.101	27.6	2100	99.4965	56.5295	-1.05754	50.1167	7.97297	152.068	111.861	55.6214	196.017	97.5527	7.6863	4.47084	127.488	21.2374	0.0414465	0.321	7.69	2.328	1.30067
2	0.47	0.051	0.23	230	Fibers	Fibers	CoPA_3	1.101	2	1	1	1.44	1.26	0.001	1.33	1.57	6.43	7.85	1.73	1	0.71	0.5	0.5	0.82	0.0276	1.848	5.8678	0.101	27.6	711	210.441	85.2071	-0.0562739	31.4399	7.46617	94.519	213.134	84.2987	179.521	97.7154	7.73042	7.90379	162.971	29.5532	0.0282585	0.448	7.73	0.314	0.23095
1	0.83	0.103	0.174	174	Fibers	Fibers	CoPA_3	1.101	2	1	1	1.44	1.26	0.001	1.33	1.57	6.43	7.85	1.73	1	0.71	0.5	0.5	0.82	0.0276	3.732	5.8678	0.101	27.6	244	490.215	172.95	11.4526	54.3376	-26.3423	152.621	493.356	172.898	209.181	80.9634	11.7461	13.5591	154.677	34.1686	0.0141066	0.591	11.75	0.018	0.038239
3	0.31	0.018	0.243	486	Fibers	Fibers	CoPA_4	1.107	5	0.5	0.5	1.23	1.08	0.0005	2	0.98	4.69	8.24	2.14	1	0.32	0.1	0.1	0.57	0.0181	0.994	5.1273	0.107	9.05	1360	117.139	72.7906	-1.99454	48.7263	9.09804	158.472	126.829	72.875	189.562	96.9982	7.57738	4.82732	145.989	32.7363	0.046538	0.378	15.15	1.837	1.07329
2	0.47	0.051	0.23	460	Fibers	Fibers	CoPA_4	1.107	5	0.5	0.5	1.23	1.08	0.0005	2	0.98	4.69	8.24	2.14	1	0.32	0.1	0.1	0.57	0.0181	2.818	5.1273	0.107	9.05	601	251.702	116.415	1.37595	36.331	8.16402	110.393	254.936	115.034	192.633	94.6219	12.7065	15.0425	167.491	24.9586	0.042072	0.536	25.41	0.216	0.264793
1	0.83	0.103	0.174	348	Fibers	Fibers	CoPA_4	1.107	5	0.5	0.5	1.23	1.08	0.0005	2	0.98	4.69	8.24	2.14	1	0.32	0.1	0.1	0.57	0.0181	5.691	5.1273	0.107	9.05	155	642.726	225.818	-1.77409	67.0822	-62.1998	223.232	648.07	220.349	240.736	73.0446	17.3284	13.306	167.824	47.7046	0.0360912	0.774	34.66	0.022	0.0695701
3	0.31	0.018	0.243	486	Fibers	Fibers	CoPA_5	1.107	3	0.5	0.5	1.04	0.91	0.0005	1.33	0.59	3.35	5.1	2.21	1	0.41	0.17	0.17	0.66	0.0178	1.011	4.3202	0.107	8.9	1398	119.203	68.3582	-3.67977	41.8748	13.3411	151.404	127.664	65.9511	187.766	95.8792	8.37591	5.60413	173.922	42.9463	0.0123201	0.385	16.75	0.569	0.508559
2	0.47	0.051	0.23	460	Fibers	Fibers	CoPA_5	1.107	3	0.5	0.5	1.04	0.91	0.0005	1.33	0.59	3.35	5.1	2.21	1	0.41	0.17	0.17	0.66	0.0178	2.865	4.3202	0.107	8.9	537	281.641	109.264	-3.37543	41.1305	9.67859	87.0928	284.802	108.85	190.447	94.271	16.7276	21.0447	156.368	27.5591	0.0290856	0.599	33.46	0.112	0.163897
1	0.83	0.103	0.174	348	Fibers	Fibers	CoPA_5	1.107	3	0.5	0.5	1.04	0.91	0.0005	1.33	0.59	3.35	5.1	2.21	1	0.41	0.17	0.17	0.66	0.0178	5.787	4.3202	0.107	8.9	215	551.029	162.325	-7.58789	58.6982	-40.1031	150.541	554.974	159.587	213.433	79.4602	24.9538	15.339	117.581	25.7017	0.0428415	0.664	49.91	0	0
3	0.31	0.018	0.243	486	Fibers	Fibers	CoPA_6	1.107	2	0.5	0.5	0.91	0.79	0.0005	1	0.39	2.57	3.53	2.31	1	0.5	0.25	0.25	0.73	0.0174	1.034	3.7505	0.107	8.7	1582	126.855	77.4743	-4.10345	36.5418	11.3912	122.249	132.795	76.2296	174.767	96.3167	8.87299	10.4939	149.035	30.5953	0.0150892	0.409	17.75	0.388	0.457355
2	0.47	0.051	0.23	460	Fibers	Fibers	CoPA_6	1.107	2	0.5	0.5	0.91	0.79	0.0005	1	0.39	2.57	3.53	2.31	1	0.5	0.25	0.25	0.73	0.0174	2.931	3.7505	0.107	8.7	293	460.43	52.3029	-27.5065	29.2007	4.91821	64.6097	462.141	52.5705	194.677	85.9439	62.6346	20.6257	130.228	79.9721	0.0168703	0.98	125.27	0	0
1	0.83	0.103	0.174	348	Fibers	Fibers	CoPA_6	1.107	2	0.5	0.5	0.91	0.79	0.0005	1	0.39	2.57	3.53	2.31	1	0.5	0.25	0.25	0.73	0.0174	5.92	3.7505	0.107	8.7	159	628.964	242.248	6.97647	62.5032	-25.1207	168.831	633.058	239.667	239.863	76.3771	31.1318	26.2349	156.062	51.0148	0.0180774	0.758	62.26	0	0
3	0.31	0.018	0.243	114.085	Balls	Pellets	GPPS_1	1.0327	2.13	2.13	2.13	2.02	2.13	0.00213	2.13	4.31	12.83	14.25	0.71	1	1	1	1	0.9	0.036084	0.499	6.832	0.033	76.86	1114	171.958	73.9224	0.322964	31.7842	1.95751	89.1547	175.94	71.3335	179.085	97.071	16.2936	20.4074	142.209	36.7946	0.0218515	0.555	7.65	0.551	0.729725
2	0.47	0.051	0.23	107.981	Balls	Pellets	GPPS_1	1.0327	2.13	2.13	2.13	2.02	2.13	0.00213	2.13	4.31	12.83	14.25	0.71	1	1	1	1	0.9	0.036084	1.413	6.832	0.033	76.86	767	309.94	128.567	-0.624718	34.165	9.30691	82.8477	312.092	127.893	193.88	94.0072	19.2695	29.124	173.99	39.6776	0.0215711	0.659	9.05	0.178	0.271531
1	0.83	0.103	0.174	81.6901	Balls	Pellets	GPPS_1	1.0327	2.13	2.13	2.13	2.02	2.13	0.00213	2.13	4.31	12.83	14.25	0.71	1	1	1	1	0.9	0.036084	2.854	6.832	0.033	76.86	376	633.199	165.394	4.78566	45.777	-36.9093	84.0832	635.31	163.674	229.902	76.6288	31.9685	27.8255	118.659	23.4797	0.02138	0.763	15.01	0	0
3	0.31	0.018	0.243	74.7692	Balls	Pellets	GPPS_3	1.0377	3.25	3.25	3.25	3.25	3.25	0.00325	3.25	17.97	33.17	33.17	0.53	1	1	1	1	1	0.0550922	0.327	10.9264	0.038	179.05	1024	163.766	50.1808	-2.12127	31.6729	6.69171	82.7527	167.406	48.1577	195.242	100.539	11.3206	5.97109	146.204	24.8785	0.0224105	0.528	3.48	0.48	0.409227
2	0.47	0.051	0.23	70.7692	Balls	Pellets	GPPS_3	1.0377	3.25	3.25	3.25	3.25	3.25	0.00325	3.25	17.97	33.17	33.17	0.53	1	1	1	1	1	0.0550922	0.926	10.9264	0.038	179.05	868	329.832	95.2075	-1.37893	29.7391	2.22179	69.673	331.387	94.4544	197.142	94.5266	20.8094	22.1111	178.268	42.8255	0.0219843	0.702	6.4	0	0
1	0.83	0.103	0.174	53.5385	Balls	Pellets	GPPS_3	1.0377	3.25	3.25	3.25	3.25	3.25	0.00325	3.25	17.97	33.17	33.17	0.53	1	1	1	1	1	0.0550922	1.87	10.9264	0.038	179.05	346	591.73	140.168	-6.16696	52.64	1.08546	83.0062	594.387	138.911	228.128	77.3346	27.9577	23.5819	108.703	37.5948	0.0216933	0.713	8.6	0	0
3	0.31	0.018	0.243	63.6126	Cylinders	Pellets	GPPS_5	1.0422	5.77	3.65	2.65	3.71	3.82	0.00382	4.02	26.72	43.28	50.33	0.79	0.73	0.58	0.55	0.63	0.86	0.0514728	0.35	13.2784	0.042	196.63	1364	147.494	48.0619	-2.70273	36.4304	4.59796	78.8083	152.239	47.1291	197.544	98.5754	9.56983	3.82343	147.471	43.7368	0.0364906	0.476	2.51	0.858	0.575766
2	0.47	0.051	0.23	60.2094	Cylinders	Pellets	GPPS_5	1.0422	5.77	3.65	2.65	3.71	3.82	0.00382	4.02	26.72	43.28	50.33	0.79	0.73	0.58	0.55	0.63	0.86	0.0514728	0.991	13.2784	0.042	196.63	855	284.809	77.4201	-5.92637	34.793	2.94122	57.4872	287.417	75.7989	196.925	95.6539	12.0064	6.46573	172.355	40.6599	0.0233956	0.606	3.14	0.068	0.157818
1	0.83	0.103	0.174	45.5497	Cylinders	Pellets	GPPS_5	1.0422	5.77	3.65	2.65	3.71	3.82	0.00382	4.02	26.72	43.28	50.33	0.79	0.73	0.58	0.55	0.63	0.86	0.0514728	2.001	13.2784	0.042	196.63	272	581.699	131.462	-1.21525	56.06	-34.5888	87.6204	584.463	131.117	229.131	77.5211	15.1161	11.8959	159.96	38.6959	0.0282781	0.701	3.96	0	0
3	0.31	0.018	0.243	76.8987	Cylinders	Pellets	GPPS_6	1.0167	3.95	3.07	2.61	3.08	3.16	0.00316	3.21	15.29	29.72	32.3	0.9	0.85	0.75	0.72	0.78	0.92	0.0279675	0.644	8.1252	0.017	88.38	898	179.184	108.396	2.25506	27.8086	11.3298	79.066	182.82	105.88	191.633	88.0325	33.3574	27.0578	173.469	36.1949	0.0197323	0.578	10.56	1.666	3.64527
2	0.47	0.051	0.23	72.7848	Cylinders	Pellets	GPPS_6	1.0167	3.95	3.07	2.61	3.08	3.16	0.00316	3.21	15.29	29.72	32.3	0.9	0.85	0.75	0.72	0.78	0.92	0.0279675	1.824	8.1252	0.017	88.38	359	432.315	52.6969	1.99764	29.3404	0.551617	58.5727	433.32	52.6314	202.163	90.2428	54.1883	17.6488	167.081	48.6563	0.0508423	0.92	17.15	0	0
1	0.83	0.103	0.174	55.0633	Cylinders	Pellets	GPPS_6	1.0167	3.95	3.07	2.61	3.08	3.16	0.00316	3.21	15.29	29.72	32.3	0.9	0.85	0.75	0.72	0.78	0.92	0.0279675	3.683	8.1252	0.017	88.38	170	782.307	62.7537	7.49811	42.7923	-53.8615	98.006	783.547	62.237	237.347	70.8456	66.8044	23.1832	160.478	34.1933	0.0447019	0.943	21.14	0	0
3	0.31	0.018	0.243	86.7857	Cylinders	Pellets	PA6_5	1.1619	3.79	3.13	1.86	2.76	2.8	0.0028	2.93	11	23.89	27.15	0.71	0.59	0.54	0.66	0.83	0.88	0.0912224	0.197	15.2638	0.162	255.42	1846	119.172	51.9174	-2.77057	35.4183	2.55902	117.089	124.831	50.7539	197.71	101.467	6.45231	2.02431	158.502	23.9099	0.0414465	0.384	2.3	1.81	0.9056
2	0.47	0.051	0.23	82.1429	Cylinders	Pellets	PA6_5	1.1619	3.79	3.13	1.86	2.76	2.8	0.0028	2.93	11	23.89	27.15	0.71	0.59	0.54	0.66	0.83	0.88	0.0912224	0.559	15.2638	0.162	255.42	1086	197.426	71.4203	-2.15656	31.8197	4.84449	70.0276	200.163	70.916	190.455	96.4979	6.94949	2.56852	170.94	31.0116	0.0282585	0.42	2.48	0.564	0.500204
1	0.83	0.103	0.174	62.1429	Cylinders	Pellets	PA6_5	1.1619	3.79	3.13	1.86	2.76	2.8	0.0028	2.93	11	23.89	27.15	0.71	0.59	0.54	0.66	0.83	0.88	0.0912224	1.129	15.2638	0.162	255.42	400	435.446	105.082	-0.489923	75.1612	-15.3834	149.38	442.96	100.377	215.952	86.1545	10.0582	5.12614	156.931	26.9276	0.0141066	0.525	3.59	0.044	0.0671979
3	0.31	0.018	0.243	74.0854	Balls	Pellets	PET_1	1.3781	3.28	3.28	3.28	3.02	3.28	0.00328	3.28	14.41	28.71	33.78	0.33	1	1	1	1	0.85	0.220235	0.082	23.7158	0.378	722.37	1970	83.7652	57.9622	-5.89169	44.8891	17.2201	132.495	94.0662	59.8048	179.523	102.742	9.86575	4.21806	166.118	24.0066	0.046538	0.27	3.01	1.704	0.751402
2	0.47	0.051	0.23	70.122	Balls	Pellets	PET_1	1.3781	3.28	3.28	3.28	3.02	3.28	0.00328	3.28	14.41	28.71	33.78	0.33	1	1	1	1	0.85	0.220235	0.232	23.7158	0.378	722.37	966	172.425	72.97	-2.74049	53.9763	5.8016	101.108	181.216	71.6479	200.696	97.6085	7.66584	2.82678	153.639	27.9068	0.042072	0.367	2.34	0.572	0.3004
1	0.83	0.103	0.174	53.0488	Balls	Pellets	PET_1	1.3781	3.28	3.28	3.28	3.02	3.28	0.00328	3.28	14.41	28.71	33.78	0.33	1	1	1	1	0.85	0.220235	0.468	23.7158	0.378	722.37	371	385.821	113.664	-2.13141	93.8251	-17.7406	155.409	399.669	104.024	212.165	88.9942	10.0316	4.00572	130.808	23.8956	0.0360912	0.465	3.06	0.004	0.0126491
3	0.31	0.018	0.243	77.1429	Cylinders	Pellets	PET_2	1.4717	3.75	3.61	2.31	3.08	3.15	0.00315	3.22	15.29	29.87	32.82	0.57	0.64	0.63	0.79	0.96	0.91	0.184633	0.097	24.5259	0.472	581.59	2162	78.8335	53.855	-3.44948	45.5903	8.44024	140.419	90.702	54.5681	176.075	94.7968	8.30828	2.70278	155.554	34.5309	0.0123201	0.254	2.64	3.076	1.65338
2	0.47	0.051	0.23	73.0159	Cylinders	Pellets	PET_2	1.4717	3.75	3.61	2.31	3.08	3.15	0.00315	3.22	15.29	29.87	32.82	0.57	0.64	0.63	0.79	0.96	0.91	0.184633	0.276	24.5259	0.472	581.59	1063	157.673	73.1071	-2.007	31.1833	3.79372	93.8739	161.039	72.4373	186.086	95.8997	6.92995	1.80525	157.599	25.6818	0.0290856	0.335	2.2	1.228	0.474899
1	0.83	0.103	0.174	55.2381	Cylinders	Pellets	PET_2	1.4717	3.75	3.61	2.31	3.08	3.15	0.00315	3.22	15.29	29.87	32.82	0.57	0.64	0.63	0.79	0.96	0.91	0.184633	0.558	24.5259	0.472	581.59	375	388.523	121.161	0.0152828	63.6907	-24.6027	86.9142	394.17	119.601	210.6	85.8694	7.43336	2.22397	146.084	25.5781	0.0428415	0.468	2.36	0.206	0.130656
3	0.31	0.018	0.243	68.8385	Cylinders	Pellets	PET_3	1.3455	4.91	3.84	2.33	3.38	3.53	0.00353	3.69	20.21	35.81	43.15	0.68	0.61	0.54	0.63	0.78	0.83	0.153036	0.118	24.7818	0.346	540.22	3395	76.8686	46.8282	-2.28632	27.6176	6.74585	82.2961	81.8665	46.554	184.095	100.399	7.21393	2.08344	160.076	19.6379	0.0150892	0.248	2.04	4.796	1.03507
2	0.47	0.051	0.23	65.1558	Cylinders	Pellets	PET_3	1.3455	4.91	3.84	2.33	3.38	3.53	0.00353	3.69	20.21	35.81	43.15	0.68	0.61	0.54	0.63	0.78	0.83	0.153036	0.333	24.7818	0.346	540.22	999	158.53	71.7517	-2.04294	46.0383	4.44943	96.2145	165.711	70.295	163.544	93.0817	7.6267	2.30106	138.158	13.0885	0.0168703	0.337	2.16	1.17	0.380905
1	0.83	0.103	0.174	49.2918	Cylinders	Pellets	PET_3	1.3455	4.91	3.84	2.33	3.38	3.53	0.00353	3.69	20.21	35.81	43.15	0.68	0.61	0.54	0.63	0.78	0.83	0.153036	0.673	24.7818	0.346	540.22	426	408.47	114.252	-0.525154	54.9378	-24.6086	145.783	413.12	110.646	216.098	85.3285	7.88139	2.23341	172.95	37.4555	0.0180774	0.492	2.23	0.146	0.176899
3	0.31	0.018	0.243	108.482	Fragments	Fragments	PET_5	1.354	4.88	2.86	0.81	2.49	2.24	0.00224	2.85	8.08	19.44	26.63	1.6	0.28	0.22	0.38	0.59	0.73	0.0806351	0.223	15.8459	0.354	180.62	1304	111.026	61.2999	-4.20925	65.1179	9.8175	208.142	127.014	64.8626	176.236	100.067	11.7985	3.90892	118.474	29.7953	0.0218515	0.358	5.27	2.786	1.05481
2	0.47	0.051	0.23	102.679	Fragments	Fragments	PET_5	1.354	4.88	2.86	0.81	2.49	2.24	0.00224	2.85	8.08	19.44	26.63	1.6	0.28	0.22	0.38	0.59	0.73	0.0806351	0.632	15.8459	0.354	180.62	651	246.57	77.5164	-2.64962	33.1428	-6.17262	82.293	248.942	77.0528	191.58	97.4695	11.0272	12.0378	162.942	38.1083	0.0215711	0.525	4.92	0.576	0.337547
1	0.83	0.103	0.174	77.6786	Fragments	Fragments	PET_5	1.354	4.88	2.86	0.81	2.49	2.24	0.00224	2.85	8.08	19.44	26.63	1.6	0.28	0.22	0.38	0.59	0.73	0.0806351	1.277	15.8459	0.354	180.62	239	577.485	154.887	-1.88168	63.374	-32.299	163.076	581.919	151.154	228.128	77.8262	14.153	14.9436	171.089	28.79	0.02138	0.696	6.32	0.054	0.0805812
3	0.31	0.018	0.243	86.4769	Cylinders	Pellets	PET_6	1.3845	4.43	3.03	1.65	2.76	2.81	0.00281	3.04	11	23.9	29.15	0.95	0.54	0.45	0.53	0.68	0.82	0.12186	0.148	20.4421	0.385	342.43	2459	75.1823	52.0309	-2.65358	29.8618	7.673	83.5675	80.8666	52.1402	180.791	98.2813	6.27336	2.24071	158.344	26.9351	0.0224105	0.243	2.23	4.492	1.49164
2	0.47	0.051	0.23	81.8505	Cylinders	Pellets	PET_6	1.3845	4.43	3.03	1.65	2.76	2.81	0.00281	3.04	11	23.9	29.15	0.95	0.54	0.45	0.53	0.68	0.82	0.12186	0.419	20.4421	0.385	342.43	1131	148.188	64.1883	-1.91301	28.8964	0.811396	108.488	151.299	63.452	187.928	97.0337	6.51502	1.8245	159.297	18.7297	0.0219843	0.315	2.32	1.61	0.413468
1	0.83	0.103	0.174	61.9217	Cylinders	Pellets	PET_6	1.3845	4.43	3.03	1.65	2.76	2.81	0.00281	3.04	11	23.9	29.15	0.95	0.54	0.45	0.53	0.68	0.82	0.12186	0.845	20.4421	0.385	342.43	403	365.301	94.425	-2.17851	85.9429	-14.9752	182.325	376.537	89.1687	212.301	86.0941	9.17804	3.74528	127.018	19.1311	0.0216933	0.44	3.27	0.127	0.130303
3	0.31	0.018	0.243	162	Cylinders	Pellets	PMMA_1	1.1957	1.5	1.5	1.5	1.72	1.5	0.0015	1.5	2.65	9.17	10.6	0.61	1	1	1	1	0.87	0.0794096	0.227	8.7132	0.196	119.11	1955	82.5545	60.3732	-4.26449	45.3196	15.3703	128.67	92.3281	63.2999	182.831	97.7951	6.52974	3.28909	134.239	21.35	0.0364906	0.266	4.35	3.221	1.60762
2	0.47	0.051	0.23	153.333	Cylinders	Pellets	PMMA_1	1.1957	1.5	1.5	1.5	1.72	1.5	0.0015	1.5	2.65	9.17	10.6	0.61	1	1	1	1	0.87	0.0794096	0.642	8.7132	0.196	119.11	1047	176.677	81.2859	-1.16683	37.5347	-0.382375	91.0406	181.185	80.0159	173.585	99.2653	6.18346	3.63656	137.021	20.579	0.0233956	0.376	4.12	0.665	0.523413
1	0.83	0.103	0.174	116	Cylinders	Pellets	PMMA_1	1.1957	1.5	1.5	1.5	1.72	1.5	0.0015	1.5	2.65	9.17	10.6	0.61	1	1	1	1	0.87	0.0794096	1.297	8.7132	0.196	119.11	279	436.855	141.855	-4.6642	52.8794	-16.6389	107.449	440.23	141.317	203.336	88.1421	7.15309	4.34157	150.384	37.8482	0.0282781	0.526	4.77	0.148	0.205307
3	0.31	0.018	0.243	50.3106	Spheres	Spheres	PS_2	1.02	4.83	4.83	4.83	4.83	4.83	0.00483	4.83	58.97	73.25	73.25	0.5	1	1	1	1	1	0.0504642	0.357	13.1106	0.02	243.74	901	188.692	42.5132	-1.55562	33.1655	6.97831	55.4324	192.143	39.9227	195.34	97.0741	13.563	4.81956	146.438	29.1128	0.0197323	0.609	2.81	0.04	0.126491
2	0.47	0.051	0.23	47.619	Spheres	Spheres	PS_2	1.02	4.83	4.83	4.83	4.83	4.83	0.00483	4.83	58.97	73.25	73.25	0.5	1	1	1	1	1	0.0504642	1.011	13.1106	0.02	243.74	515	312.247	78.1025	-4.14295	45.9648	8.02677	52.8735	316.261	75.5107	198.82	95.2104	22.9969	16.2779	171.539	26.5559	0.0508423	0.664	4.76	0.018	0.056921
1	0.83	0.103	0.174	36.0248	Spheres	Spheres	PS_2	1.02	4.83	4.83	4.83	4.83	4.83	0.00483	4.83	58.97	73.25	73.25	0.5	1	1	1	1	1	0.0504642	2.041	13.1106	0.02	243.74	159	690.231	152.615	6.52398	46.1075	-49.6345	100.001	692.014	151.59	229.286	74.2505	26.529	13.8233	147.588	40.0017	0.0447019	0.832	5.49	0	0
3	0.31	0.018	0.243	78.135	Cylinders	Pellets	PS_3	1.0575	4.08	3.34	2.21	2.98	3.11	0.00311	3.21	13.85	27.96	32.51	2.76	0.66	0.6	0.68	0.82	0.86	0.0292267	0.616	12.0384	0.058	90.89	1293	150.26	43.7513	-1.53576	30.6515	0.96557	80.0493	154.043	41.2797	192.533	99.337	7.55137	2.62692	145.979	50.1372	0.0414465	0.485	2.43	0.952	0.67877
2	0.47	0.051	0.23	73.955	Cylinders	Pellets	PS_3	1.0575	4.08	3.34	2.21	2.98	3.11	0.00311	3.21	13.85	27.96	32.51	2.76	0.66	0.6	0.68	0.82	0.86	0.0292267	1.745	12.0384	0.058	90.89	1069	300.891	98.6296	-2.58982	34.2391	-1.93715	96.012	302.843	98.6286	198.306	95.637	16.8316	20.2916	185.159	37.1429	0.0282585	0.64	5.41	0.366	0.207643
1	0.83	0.103	0.174	55.9486	Cylinders	Pellets	PS_3	1.0575	4.08	3.34	2.21	2.98	3.11	0.00311	3.21	13.85	27.96	32.51	2.76	0.66	0.6	0.68	0.82	0.86	0.0292267	3.524	12.0384	0.058	90.89	410	553.807	130.033	6.38791	58.8645	-19.3292	114.459	557.351	128.327	223.335	79.9355	24.1184	22.4616	138.265	43.6695	0.0141066	0.667	7.76	0.05	0.105515
3	0.31	0.018	0.243	53.5242	Lentils	Pellets	PVC_1	1.4476	6.92	6.49	2.09	4.23	4.54	0.00454	5.17	39.61	56.07	89	1.08	0.32	0.31	0.62	0.94	0.63	0.156646	0.115	34.7388	0.448	711.17	10
2	0.47	0.051	0.23	50.6608	Lentils	Pellets	PVC_1	1.4476	6.92	6.49	2.09	4.23	4.54	0.00454	5.17	39.61	56.07	89	1.08	0.32	0.31	0.62	0.94	0.63	0.156646	0.326	34.7388	0.448	711.17	1522	152.251	76.0803	-2.15797	34.7604	4.97077	88.9717	156.501	75.4188	189.14	96.9039	10.1177	2.05843	171.858	21.6267	0.042072	0.324	2.23	1.843	0.675509
1	0.83	0.103	0.174	38.326	Lentils	Pellets	PVC_1	1.4476	6.92	6.49	2.09	4.23	4.54	0.00454	5.17	39.61	56.07	89	1.08	0.32	0.31	0.62	0.94	0.63	0.156646	0.658	34.7388	0.448	711.17	538	398.889	104.189	3.77952	66.155	-13.5656	126.405	405.151	101.006	215.592	83.9561	10.4424	2.6104	143.751	25.591	0.0360912	0.481	2.3	0.256	0.109057
3	0.31	0.018	0.243	94.5525	Balls	Pellets	SBS_1	1.4862	2.86	2.44	2.44	2.43	2.57	0.00257	2.58	7.51	18.59	20.89	0.41	1	0.92	0.85	0.85	0.89	0.200398	0.09	20.2059	0.486	515.02	2066	72.553	55.0756	-2.26715	35.473	7.6966	122.843	80.6686	55.2513	182.02	94.698	6.67584	2.53693	144.17	27.1051	0.0123201	0.234	2.6	3.568	2.24238
2	0.47	0.051	0.23	89.4942	Balls	Pellets	SBS_1	1.4862	2.86	2.44	2.44	2.43	2.57	0.00257	2.58	7.51	18.59	20.89	0.41	1	0.92	0.85	0.85	0.89	0.200398	0.254	20.2059	0.486	515.02	1249	136.687	74.9523	-1.98017	37.5375	6.69494	74.0808	141.753	74.9614	181.435	103.068	5.7409	1.9288	164.782	25.5693	0.0290856	0.291	2.23	1.366	0.786387
1	0.83	0.103	0.174	67.7043	Balls	Pellets	SBS_1	1.4862	2.86	2.44	2.44	2.43	2.57	0.00257	2.58	7.51	18.59	20.89	0.41	1	0.92	0.85	0.85	0.89	0.200398	0.514	20.2059	0.486	515.02	475	343.585	120.983	-0.602824	71.1548	-16.696	100.742	352.067	117.42	210.06	87.18	6.38752	2.22311	148.495	31.6358	0.0428415	0.414	2.49	0.236	0.207589
3	0.31	0.018	0.243	94.186	Balls	Pellets	SBS_2	1.2952	2.58	2.58	2.58	2.42	2.58	0.00258	2.58	7.42	18.39	20.9	0.41	1	1	1	1	0.88	0.156632	0.115	17.1749	0.295	404.11	2700	80.155	53.3366	-3.43042	32.8055	10.506	81.786	86.5832	53.4841	177.261	104.781	5.76831	2.27319	144.405	24.5413	0.0150892	0.259	2.24	3.304	1.25909
2	0.47	0.051	0.23	89.1473	Balls	Pellets	SBS_2	1.2952	2.58	2.58	2.58	2.42	2.58	0.00258	2.58	7.42	18.39	20.9	0.41	1	1	1	1	0.88	0.156632	0.326	17.1749	0.295	404.11	1550	146.681	63.1733	-1.72364	46.1675	5.44444	99.4933	154.499	61.3929	186.534	97.6576	6.55141	2.41544	141.853	24.651	0.0168703	0.312	2.54	1.083	0.607436
1	0.83	0.103	0.174	67.4419	Balls	Pellets	SBS_2	1.2952	2.58	2.58	2.58	2.42	2.58	0.00258	2.58	7.42	18.39	20.9	0.41	1	1	1	1	0.88	0.156632	0.658	17.1749	0.295	404.11	596	412.162	121.974	1.11265	51.7108	-14.6812	135.232	415.996	119.886	212.644	84.1135	6.78282	3.78306	166.984	30.9756	0.0180774	0.497	2.63	0.284	0.229357
3	0.31	0.018	0.243	74.0854	Balls	Pellets	SBS_3	1.0869	3.28	3.28	3.28	3.28	3.28	0.00328	3.28	18.47	33.78	33.78	1.62	1	1	1	1	1	0.0480338	0.375	14.5338	0.087	157.55	1438	133.52	50.1035	-1.35959	31.5151	7.35719	96.0263	138.032	47.7421	181.671	103.954	7.27739	2.21396	144.769	30.0546	0.0218515	0.431	2.22	0.862	0.481336
2	0.47	0.051	0.23	70.122	Balls	Pellets	SBS_3	1.0869	3.28	3.28	3.28	3.28	3.28	0.00328	3.28	18.47	33.78	33.78	1.62	1	1	1	1	1	0.0480338	1.062	14.5338	0.087	157.55	940	212.131	66.0514	-1.28093	49.0332	7.42168	95.4408	218.836	62.255	188.301	96.4779	9.85169	3.70493	130.274	17.3473	0.0215711	0.451	3	0.376	0.409422
1	0.83	0.103	0.174	53.0488	Balls	Pellets	SBS_3	1.0869	3.28	3.28	3.28	3.28	3.28	0.00328	3.28	18.47	33.78	33.78	1.62	1	1	1	1	1	0.0480338	2.144	14.5338	0.087	157.55	245	592.507	105.595	-0.747666	47.4686	-38.9526	136.251	594.4	105.582	227.806	78.842	13.064	7.34516	180.491	31.1821	0.02138	0.714	3.98	0.028	0.0559365
3	0.31	0.018	0.243	68.6441	Cylinders	Pellets	SBS_4	1.1331	4.07	3.56	3.07	3.37	3.54	0.00354	3.57	20.03	35.56	39.95	0.51	0.86	0.81	0.81	0.87	0.89	0.110229	0.163	18.0698	0.133	390.21	2238	122.037	52.026	-2.34523	43.6063	5.97573	102.895	129.695	51.8196	185.778	105.028	7.46114	2.45794	142.225	23.5893	0.0224105	0.394	2.11	1.823	0.766711
2	0.47	0.051	0.23	64.9718	Cylinders	Pellets	SBS_4	1.1331	4.07	3.56	3.07	3.37	3.54	0.00354	3.57	20.03	35.56	39.95	0.51	0.86	0.81	0.81	0.87	0.89	0.110229	0.463	18.0698	0.133	390.21	1345	210.526	62.2857	-2.71643	43.0632	3.41488	67.6997	215.878	58.8008	192.866	96.6069	8.26758	2.72363	152.272	24.6318	0.0219843	0.448	2.34	0.43	0.250777
1	0.83	0.103	0.174	49.1525	Cylinders	Pellets	SBS_4	1.1331	4.07	3.56	3.07	3.37	3.54	0.00354	3.57	20.03	35.56	39.95	0.51	0.86	0.81	0.81	0.87	0.89	0.110229	0.934	18.0698	0.133	390.21	375	515.404	131.596	0.0327873	52.3261	-19.1381	138.711	518.61	129.353	220.231	82.4633	8.63752	4.49628	192.939	38.8902	0.0216933	0.621	2.44	0.1	0.182331
																												-1
																												-1
																												-1
																												-1
																												-1
																												-1
																												-1
																												-1
																												-1
[truncated: 18 more columns]
